# Supplementary material for: Photothermally Controlled Drug Release of Poly(d,l-lactide) Nanofibers Loaded with Indocyanine Green and Curcumin for Efficient Antimicrobial Photodynamic Therapy
Source: Pharmaceutics. 2023 Jan 18;15(2):327. doi: 10.3390/pharmaceutics15020327 (PMC9963466; doi:10.3390/pharmaceutics15020327)
Supplement: Supplementary file 1 [file pharmaceutics-15-00327-s001.zip]

Archive with 1 entries (1 files):
- pharmaceutics-2141282-supplementary.pdf
